# Supplementary material for: π-Electron-Extended Triazine-Based Covalent Organic Framework as Photocatalyst for Organic Pollution Degradation and H2 Production from Water
Source: Polymers (Basel). 2023 Mar 28;15(7):1685. doi: 10.3390/polym15071685 (PMC10096642; doi:10.3390/polym15071685)
Supplement: Supplementary file 1 [file polymers-15-01685-s001.zip]

Archive with 1 entries (1 files):
- polymers-2287520-supplementary.pdf
